# Supplementary material for: Increased resting heart rate indicates high-workload hearts with augmented aortic hydraulic power in hypertensive pigs
Source: PLoS One. 2025 Jan 13;20(1):e0316607. doi: 10.1371/journal.pone.0316607 (PMC11729957; doi:10.1371/journal.pone.0316607)
Supplement: S1 Raw data — (XLSX) [file pone.0316607.s003.xlsx]

## Sheet: Fig 1A-C, Fig 4
				Carotid intra-arterial method
Number	Gender	Cluster		Pre op. -SBP	Pre op.-DBP	Pre-PP	PreO-MBP	Sac. SBP	Sac. DBP	Sac.PP	Sac. MBP	Pre-mean HR	Post-mean HR	Sac.-mean HR
82	M	Sham	4-week sham	82	41	41	54.67	79	40	39	53	60.4	60.4	61.7
85	M	Sham	4-week sham	85	38	47	53.67	90	42	48	58	61.2	61.2	68.5
70	M	Sham	8-week sham	102	63	39	76	106	67	39	80	78.4	78.4	108.9
77	F	Sham	8-week sham	102	58	44	72.67	101	55	46	70.33	100.6	100.6	108.4
87	M	Sham	8-week sham	98.5	57	41.5	70.83	102	58	44	72.67	61.5	61.5	85.4
89	F	Sham	12-week sham	79.8	42.6	37.2	55	79.5	41	38.5	53.83	78.1	78.1	91.3
66	M	Sham	12-week sham	92	54	38	66.67	90	55	35	66.67	120.2	120.2	95.9
Number	Gender	Cluster		PreO-SBP	PreO-DBP	Pre-PP	PreO-MBP	Sac. SBP	Sac. DBP	Sac.PP	Sac. MBP	Pre-mean HR	Post-mean HR	Sac.-mean HR
76	F	2	4-week coar.	100	58	42	72	102	60	42	74	96.3	75.5	112.7
80	F	2	4-week coar.	78	37	41	50.67	79	41	38	53.67	57	53.6	51
81	M	2	4-week coar.	84	32	52	49.33	79.2	35	44.2	49.73	60.4	60.6	60.1
83	M	2	4-week coar.	102	62	40	75.33	100	60	40	73.33	72.5	72.5	89.2
71	M	1	8-week coar.	116	60	56	78.67	122	78	44	92.67	63.7	72.6	147.1
78	M	2	8-week coar.	92	58	34	69.33	109.4	70.3	39.1	83.33	84.3	84.6	112.5
84	M	2	8-week coar.	79.1	38.2	40.9	51.83	79.2	43.5	35.7	55.4	89	84.6	89.9
86	F	2	8-week coar.	70	38	32	48.67	72	36	36	48	78.2	62.9	65.5
64	F	1	12-week coar.	80.2	58	22.2	65.4	122.2	69.3	52.9	86.87	97.5	96.4	193.9
65	F	1	12-week coar.	97.7	62.5	35.2	74.23	120.2	80	40.2	93.4	77.2	72.5	149.4
90	M	1	12-week coar.	94.5	58	36.5	70.17	119.6	79.4	40.2	92.8	108.4	101.1	115.4
67	M	2	12-week coar.	91	60.5	30.5	70.67	115	75	40	88.33	106.4	99.6	119.6

## Sheet: Fig1 D-F
Brachial cuff methods
Number	Gender	Cluster		systolic(before)	systolic	Distolic(before)	Distolic	MBP(before)	MBP
82	M	Sham	4-week sham	125	91	79	50	94	62
85	M	Sham	4-week sham	99	72	52	62	71	68
70	M	Sham	8-week sham	116	101	53	52	74	68.3333
77	F	Sham	8-week sham	110	135	68	76	83	96
87	M	Sham	8-week sham	128	115	75	66	93	81
89	F	Sham	12-week sham	134	116	80	71	93	84
66	M	Sham	12-week sham	113	81	66	35	81.6667	50.3333
79	M	Sham	4-week sham	120	115	97	64	115	84
88	F	Sham	8-week sham	136	108	84	62	101	79
71	M	1	8-week coar.	94	115	60	66	71.3333	82.3333
64	F	1	12-week coar.	108	139	63	90	78	106.333
65	F	1	12-week coar.	88	125	34	50	52	75
90	M	1	12-week coar.	81	153	67	82	76	100
96	M	1	12-week coar.	111	158	54	99	68	125
76	F	2	4-week coar.	120	139	67	68	65	83
80	F	2	4-week coar.	128	121	95	78	123	99
81	M	2	4-week coar.	109	134	67	72	82	81
83	M	2	4-week coar.	115	110	69	73	84	84
78	M	2	8-week coar.	124	132	77	82	94	98.6667
84	M	2	8-week coar.	82	87	41	46	58	64
86	F	2	8-week coar.	91	73	49	37	64	48
67	M	2	12-week coar.	99	128	54	73	69	91.3333
72	M	2	8-week coar.	114	111	50	41	71.3333	64.3333
68	F	2	12-week coar.	125	125	57	72	79.6667	89.6667
95	M	2	12-week coar.	61	68	33	41	39	64
99	M	2	12-week coar.	112	139	45	65	58	91

## Sheet: Fig2
			Mean Flow Rate		HR				Mean Pressure			Aortic Hydraulic			Aortic Hydraulic
		(ml/min)			(bpm)			(mmHg)				Power (mW)			Energy (mJ/beat)
No	Group	Pre	Post	Sac.	Pre	Post	Sac.	Pre	Post	Sac.	Pre	Post	Sac.	Pre	Post	Sac.
66	Sham	523.6	523.6	338.9	120.2	120.2	95.9	82	82	63	95.2	95.2	47.3	47.5	47.5	29.6
70	Sham	394.2	394.2	741.3	78.4	78.4	108.9	77	77	59	67.3	67.3	97	51.5	51.5	53.5
77	Sham	283	283	502.9	100.6	100.6	108.4	57	57	58	35.8	35.8	64.7	21.3	21.3	35.8
79	Sham	242.2	242.2	432.4	74.7	74.7	85	66	66	46	35.4	35.4	44.1	28.5	28.5	31.1
82	Sham	235.8	235.8	304.9	60.4	60.4	61.7	49	49	42	25.6	25.6	28.4	25.5	25.5	27.6
85	Sham	342.8	342.8	469	61.2	61.2	68.5	40	40	52	30.4	30.4	54.1	29.8	29.8	47.4
87	Sham	430.1	430.1	399.1	61.5	61.5	85.4	69	69	83	65.8	65.8	73.4	64.2	64.2	51.6
88	Sham	266.2	266.2	348	89.7	89.7	62	80	80	60	47.2	47.2	46.3	31.6	31.6	44.8
89	Sham	441.3	441.3	325.2	78.1	78.1	91.3	46	46	43	45	45	31	34.6	34.6	20.4
76	4	443.3	141.2	339	96.3	75.5	112.7	66	65	53	64.9	20.4	39.8	40.4	16.2	21.2
80	4	486	182.6	384	57	53.6	51	57	57	52	61.4	23.1	44.3	64.7	25.8	52.1
81	4	240.7	129.3	180	60.4	60.6	60.1	49	51	53	26.1	14.6	21.1	26	14.5	21.1
83	4	465.3	164	399.3	72.5	72.5	89.2	64	50	54	66	18.2	47.8	54.6	15	32.2
71	8	514.3	123.7	572	63.7	72.6	147.1	39	46	74	44.5	12.6	93.8	41.9	10.4	38.3
72	8	374.5	49.7	343.8	76.3	64.9	106.3	39	46	74	32.4	5.1	56.4	25.5	4.7	31.8
78	8	384.7	154.7	515.5	84.3	84.6	112.5	61	54	52	52	18.5	59.4	37	13.1	31.7
84	8	424.2	116.7	332.8	89	84.6	89.9	59	49	52	55.5	12.7	38.4	37.4	9	25.6
86	8	307.9	128.2	403.7	78.2	62.9	65.5	43	47	32	29.4	13.4	28.6	22.5	12.7	26.2
64	12	559.9	129.5	581.5	97.5	96.4	193.9	39	46	74	48.4	13.2	95.4	29.8	8.2	29.5
65	12	644	233	894.4	77.2	72.5	149.4	85	80	65	121.4	41.3	128.9	94.3	34.2	51.8
67	12	605.8	81.1	263	106.4	99.6	119.6	80	79	73	107.5	14.2	42.6	60.6	8.6	21.4
68	12	517.5	168.6	309.3	85.1	96.8	120.8	70	70	64	80.3	26.2	43.9	56.6	16.2	21.8
90	12	588	137.1	470.8	108.4	101.1	115.4	48	50	66	62.6	15.2	68.9	34.6	9	35.8
95	12	412.4	182.6	321.1	84.3	84.6	94.3	52	53	41	47.5	21.5	29.2	33.8	15.2	18.6
96	12	298.6	164.2	447.4	72.5	72.5	88.9	59	68	77	39.1	24.8	76.4	32.3	20.5	51.6
99	12	262.8	245.8	384.6	96.4	84.6	68.8	52	56	46	30.3	30.5	39.2	18.9	21.6	34.2

## Sheet: Fig3
					Mean Flow Rate		HR				Mean Pressure			Aortic Hydraulic			Aortic Hydraulic
					(ml/min)			(bpm)			(mmHg)			Power (mW)			Energy (mJ/beat)
No	W	Group	Cluster	Pre	Post	Sac.	Pre	Post	Sac.	Pre	Post	Sac.	Pre	Post	Sac.	Pre	Post	Sac.
66	Sham	Sham	Sham	523.6	523.6	338.9	120.2	120.2	95.9	82	82	63	95.2	95.2	47.3	47.5	47.5	29.6
70	Sham	Sham	Sham	394.2	394.2	741.3	78.4	78.4	108.9	77	77	59	67.3	67.3	97	51.5	51.5	53.5
77	Sham	Sham	Sham	283	283	502.9	100.6	100.6	108.4	57	57	58	35.8	35.8	64.7	21.3	21.3	35.8
79	Sham	Sham	Sham	242.2	242.2	432.4	74.7	74.7	85	66	66	46	35.4	35.4	44.1	28.5	28.5	31.1
82	Sham	Sham	Sham	235.8	235.8	304.9	60.4	60.4	61.7	49	49	42	25.6	25.6	28.4	25.5	25.5	27.6
85	Sham	Sham	Sham	342.8	342.8	469	61.2	61.2	68.5	40	40	52	30.4	30.4	54.1	29.8	29.8	47.4
87	Sham	Sham	Sham	430.1	430.1	399.1	61.5	61.5	85.4	69	69	83	65.8	65.8	73.4	64.2	64.2	51.6
88	Sham	Sham	Sham	266.2	266.2	348	89.7	89.7	62	80	80	60	47.2	47.2	46.3	31.6	31.6	44.8
89	Sham	Sham	Sham	441.3	441.3	325.2	78.1	78.1	91.3	46	46	43	45	45	31	34.6	34.6	20.4
64	12	B	1	559.9	129.5	581.5	97.5	96.4	193.9	39	46	74	48.4	13.2	95.4	29.8	8.2	29.5
65	12	A	1	644	233	894.4	77.2	72.5	149.4	85	80	65	121.4	41.3	128.9	94.3	34.2	51.8
71	8	A	1	514.3	123.7	572	63.7	72.6	147.1	39	46	74	44.5	12.6	93.8	41.9	10.4	38.3
90	12	A	1	588	137.1	470.8	108.4	101.1	115.4	48	50	66	62.6	15.2	68.9	34.6	9	35.8
96	12	A	1	298.6	164.2	447.4	72.5	72.5	88.9	59	68	77	39.1	24.8	76.4	32.3	20.5	51.6
67	12	A	2	605.8	81.1	263	106.4	99.6	119.6	80	79	73	107.5	14.2	42.6	60.6	8.6	21.4
68	12	A	2	517.5	168.6	309.3	85.1	96.8	120.8	70	70	64	80.3	26.2	43.9	56.6	16.2	21.8
72	8	NA	2	374.5	49.7	343.8	76.3	64.9	106.3	39	46	74	32.4	5.1	56.4	25.5	4.7	31.8
76	4	A	2	443.3	141.2	339	96.3	75.5	112.7	66	65	53	64.9	20.4	39.8	40.4	16.2	21.2
78	8	A	2	384.7	154.7	515.5	84.3	84.6	112.5	61	54	52	52	18.5	59.4	37	13.1	31.7
80	4	B	2	486	182.6	384	57	53.6	51	57	57	52	61.4	23.1	44.3	64.7	25.8	52.1
81	4	B	2	240.7	129.3	180	60.4	60.6	60.1	49	51	53	26.1	14.6	21.1	26	14.5	21.1
83	4	B	2	465.3	164	399.3	72.5	72.5	89.2	64	50	54	66	18.2	47.8	54.6	15	32.2
84	8	A	2	424.2	116.7	332.8	89	84.6	89.9	59	49	52	55.5	12.7	38.4	37.4	9	25.6
86	8	A	2	307.9	128.2	403.7	78.2	62.9	65.5	43	47	32	29.4	13.4	28.6	22.5	12.7	26.2
95	12	A	2	412.4	182.6	321.1	84.3	84.6	94.3	52	53	41	47.5	21.5	29.2	33.8	15.2	18.6
99	12	A	2	262.8	245.8	384.6	96.4	84.6	68.8	52	56	46	30.3	30.5	39.2	18.9	21.6	34.2

## Sheet: Fig 5, S1Fig.
			MHC		WGA	MT
No	Weeks	Cluster	Cross-sectional area	Number of nuclei	Cross-sectional area	Fibrosis ratio
66	Sham	Sham	127.95	7815.57	155.104	1.34507
70	Sham	Sham	218.74	4571.63	225.346	2.28286
77	Sham	Sham	173.84	5752.41	199.083	0.50291
79	Sham	Sham	160.944	6213.34	156.118	2.39787
82	Sham	Sham	153.728	6505	NA	1.19957
85	Sham	Sham	172.906	5783.48	158.143	2.588
87	Sham	Sham	106.612	9379.81	131.183	NA
88	Sham	Sham	135.126	7400.52	190.405	NA
89	Sham	Sham	162.971	6136.07	128.337	NA
64	12	1	NA	NA	NA	NA
65	12	1	188.419	5307.32	183.372	2.39389
71	8	1	124.013	8063.65	NA	1.68484
90	12	1	126.38	7912.64	127.343	NA
96	12	1	135.641	7372.42	NA	1.47324
67	12	2	129.088	7746.67	154.083	NA
68	12	2	127.295	7855.76	143.675	0.864469
72	8	2	209.428	4774.92	218.088	NA
76	4	2	149.518	6688.17	156.706	2.18843
78	8	2	130.857	7641.95	179.513	1.12785
80	4	2	180.473	5540.99	200.411	NA
81	4	2	NA	NA	NA	1.51245
83	4	2	97.0346	10305.6	121.08	NA
84	8	2	209.607	4770.84	215.691	NA
86	8	2	115.83	8633.36	117.861	NA
95	12	2	NA	NA	NA	NA
99	12	2	NA	NA	NA	NA

## Sheet: MHC
	66		70		77		79		82		85		87		88		89			65		71		90		96			67		68		72		76		78		80		83		84		86
	No. nuclei	Area	No. nuclei	Area	No. nuclei	Area	No. nuclei	Area	No. nuclei	Area	No. nuclei	Area	No. nuclei	Area	No. nuclei	Area	No. nuclei	Area		No. nuclei	Area	No. nuclei	Area	No. nuclei	Area	No. nuclei	Area		No. nuclei	Area	No. nuclei	Area	No. nuclei	Area	No. nuclei	Area	No. nuclei	Area	No. nuclei	Area	No. nuclei	Area	No. nuclei	Area	No.86	Area
	127	12696.8	71	14948	52	9296.27	97	16726.2	81	12640.8	91	16428.8	113	11559.2	84	9375.02	65	10743.3		40	11907.7	61	7393.17	67	11260.5	51	7874.78		84	9410.16	95	12125.9	72	14995.2	98	15053.3	68	7356.97	46	11433.9	102	10399.5	55	15532.7	60	9681.14
	114	15953.6	76	17515.2	62	10367.3	100	15127.5	80	12104.3	80	16425.9	78	9408.92	89	9376.59	81	15360.7		83	15093.8	48	5624.58	84	11562.2	60	6064.16		75	9576.62	108	11886.8	79	15099	102	17138.8	93	11559.2	81	15478.7	100	9722.42	59	15804.1	62	7572.83
	94	14522.5	57	14414.7	61	9359.21	82	15798.2	69	10521.4	94	15616.3	94	9441.75	52	9519.15	83	13220		79	17478.8	39	4909.98	74	10568.5	72	9844.74		74	9486.97	120	13138.9	74	15458.3	99	13889.5	76	11283.2	91	14114.7	95	9307.23	77	16764.1	88	9143.37
	118	15114	70	15245.4	43	8874.36	98	13788.3	64	9824.73	67	12981.3	86	10946.6	70	10433.9	95	13714.3		73	13367.9	85	8738.15	86	10555.2	52	8330.74		64	8701.17	111	12682.6	80	18578.5	111	15686.9	87	12010.7	83	13924.7	107	10003.3	64	11336.8	94	9362.93
	117	15793.8	84	18897.4			95	16399.4	80	12728	78	13722.1	98	11465.7	87	11816.2	72	12835.2		63	14266.5	51	5285.41	77	9035.4	42	5137.07		86	9988.36	105	14563.3	69	17490.3	99	14344.7	78	9913.08	80	16003.6	97	9790.76	58	11619.3	102	10061
	101	14217.2	73	16232.3			83	13737.5	71	10589.7	90	13448.5	107	11397.4	77	8584.13	63	13097.3		61	13433.5	76	8578.25	88	9592.86	49	7076.93		65	10492.3	107	13167.6	79	18143.8	83	11648.4	65	8227.89	78	15104.8	108	9430.28	51	10771.3	87	9698.49
	125	13054.5	65	16466.3			97	13629.8			70	13503.5	82	8431.52	59	9133.99	77	12550.1		71	14284.8	51	6918.79	83	9147.06	31	3446.86		76	10218.4	92	10864.9	76	16806.9	81	11251.5	79	8869.65	86	14373	107	11813.5	57	11003.6	82	9769.65
	102	13546.4	87	17124.8			69	12887.2			61	10899.9	106	11668.1	78	10354.6	68	10081.7		87	15810.7	83	10655.7	93	9651.3	39	4630.47		79	10235.6	100	12465.4	83	15174.8	79	11440.2	77	8362.74	79	13627.8	93	8964.21	53	10586.1	87	9303.72
			69	16048.7			103	14239.9			65	11077.9	83	8629.64	85	12621	78	11767.9		94	16251	74	10200.6	83	10216.7	52	8361.28		72	9024.58	113	14421.3	71	15452.1	110	17292.1	64	9472.14	47	10449	109	9646.63	48	8631.61	82	9295.61
			76	16484.8			98	14655.7			35	8670.95	103	10438.8	90	12967.3	75	11563.8		79	16453.2	71	10770.4	113	15580.6						76	15415.2	69	16159.4	109	17130.5	59	10449.1	66	11649.5			46	7882.62	92	12207.5
			63	14172			79	15507.3			71	11953.5	98	9207.77			75	11681.3		80	14936.5	63	6465.63										71	16157.9	94	16457.8	73	9820.56	79	12384.2			70	16156.8	75	9262.78
			62	10692			110	15212.7			68	9082.74	114	11399.9			74	11674.8		79	11373.1	99	10794.6										84	17594.6	101	16223.7	57	7305.36	91	13533			71	14830.6	90	10858.6
			77	15186.9			102	15756			86	12569	103	10030.3			79	12235.9		81	13792.6	44	8994.28										86	13048.8	124	17347			79	15500.7			44	8648.15	86	9689.4
							103	15607			55	8427.62	84	9793.79						100	13158.4	145	17443.6										65	13552.6	130	17814.9			94	17136.1			59	11315.2
							80	15605.3																									80	14616.3	117	13691.2			66	14257.1			62	12441.9
																																			96	17751.7			91	14274.6			71	14753.5
Total	898	114899	930	203428	218	37897.2	1396	224678	445	68408.9	1011	174808	1349	143819	771	104182	985	160526		1070	201608	990	122773	848	107170	448	60767		675	87134.2	1027	130732	1138	238329	1633	244162	876	114630	1237	223245	918	89077.8	945	198078	1087	125907
N	8		13		4		15		6		14		14		10		13			14		14		10		9			9		10		15		16		12		16		9		16		13
Cross-sectional area	127.95		218.74		173.84		160.944		153.728		172.906		106.612		135.126		162.971			188.419		124.013		126.38		135.641			129.088		127.295		209.428		149.518		130.857		180.473		97.0346		209.607		115.83
Number of nuclei/mm2	7815.57		4571.63		5752.41		6213.34		6505		5783.48		9379.81		7400.52		6136.07			5307.32		8063.65		7912.64		7372.42			7746.67		7855.76		4774.92		6688.17		7641.95		5540.99		10305.6		4770.84		8633.36

## Sheet: MT Fibrosis ratio
	Sham						Cluster 1			Cluster 2
	No.66	No.70	No.77	No.79	No.82	No.85	No.65	No.71	No.96	No.68	No.76	No.78	No.81
Area	1182.62	3620.61	659.664	3299.71	1598.24	3375.49	5500.98	1662.99	1425.1	1155.98	3164.45	1677.64	1555.18
	2326.07	2334.38	646.448	3512.4	1530.91		3778.42	2732.03	1368.75	1175.42	3781.05	2238.57	1400.68
			713.464	2622.38			3102.01		3696.97	1105.26	2397.27	1157.42	3102.05
			600.323	6043.56			2908.65		3212.5	1075.9	3705.66	1745.41	2634.67
			642.749	1993.75			321.484		2151.56	1125	1934.57	536.133	2508.98
			672.971	1807.62					811.328		2443.65		1825.98
				2732.03					929.199		1632.91		1211.52
				3715.14					1776.76		3775.1		1542.19
				2420.88
Total	3508.69	5954.98	3935.62	28147.5	3129.15	3375.49	15611.5	4395.02	15372.2	5637.56	22834.7	7355.18	15781.3
N	2	2	6	9	2	1	5	2	8	5	8	5	8
Fibrosis area average	1754.35	2977.49	655.937	3127.49	1564.58	3375.49	3122.31	2197.51	1921.52	1127.51	2854.33	1471.04	1972.66
Total Area	130428	130428	130428	130428	130428	130428	130428	130428	130428	130428	130428	130428	130428
Fibrosis ratio	1.34507	2.28286	0.50291	2.39787	1.19957	2.588	2.39389	1.68484	1.47324	0.864469	2.18843	1.12785	1.51245

## Sheet: WGA
	Sham																Cluster 1				Cluster 2
	No.66	Area	No.70	Area	No.77	Area	No.79	Area	No.85	Area	No.87	Area	No.88	Area	No.89	Area	No.65	Area	No.90	Area	No.67	Area	No.68	Area	No.72	Area	No.76	Area	No.78	Area	No.80	Area	No.83	Area	No.84	Area	No.86	Area
	34	4691.1	25	4980.26	29	3769.79	54	7476.29	49	8773.27	43	5755.47	17	4465.33	16	3458.7	53	9359.89	18	983.236	29	4467.84	42	5195.32	36	6688.77	31	3523.04	36	4833.35	77	13575.8	49	5795.9	26	5848.46	66	7217.42
	45	6460.96	24	6742.87	22	3794.97	58	7944.91	66	10431.1	18	3780.9	29	5547.73	9	3285.46	54	10757	16	1325.96	41	4564.26	34	4541.37	35	7400.66	30	3463.56	15	3684.37	64	11291.1	39	4385.48	34	6349.71	46	5895.96
	21	4479.41	29	6802.24	19	3776.05	31	5595.57	57	9297.9	52	7050.51	28	6183.33	14	3482.71	64	11524.8	8	1442.92	35	4499.42	18	4070.96	34	6796.54	42	4224.43	29	4578.98	41	9229.62	33	4477.75	44	6427.84	76	8129.6
	46	6510.75	33	8319.8	20	3249.25	23	4765.15	81	11944.6	51	6047.05	26	6484.87	30	3191.53	35	8473.43	6	1266.8	24	4316.03	33	5345	33	7109.65	26	3203.23	23	4100.05	47	9897.57	53	6778.49	15	3232.62	41	4971.23
	31	5065.64	30	7002.01	17	3919.09	37	6243.2	80	11776.5	14	3732.27	34	6111.78	27	3598.64	58	10178	2	1431.82	40	3902.92	29	3836.41	30	6537.34	38	4809.71	26	4512.41	48	9307.02	59	6856.52	15	5712.09	68	7795.85
	29	4212.07	32	6613.1	31	3567.42	27	5239.69	64	10102	79	8739.24	33	6250.62	38	3538.87	44	8427.68	9	2389.06	26	4050.35	30	3502.82	35	7146.72	30	5539.46	41	5300.02	48	8965.73	63	6871.2	43	6534.46	81	8593.43
	34	5141.71	20	5684.5	17	5032.91	23	4873.95	66	9749.38	45	5970.19	16	5607.57	22	2896.41	39	7238.76	15	2431.52	31	3824.9	45	5112.38	29	6324.73	36	5315.71	16	3788.31	53	10154.6	30	3710.72	30	6664.74	66	7516.53
	27	6231.43	22	6555.57	21	3440.04	42	6436.57	44	8254.66	37	5430.75	54	6424.35	21	3855.38	57	10476.8	3	1267.65	33	4773.36	38	4963.27	34	7256.25	30	5695.8	18	3780.18	51	10174.2	35	4956.67	30	6664.74	41	5404.42
	29	5549.58	26	5347.09	24	3838.14	44	6404.61	69	11081.5	55	6579.51	46	6329.62	31	3501.11	38	8046.6	46	2051.35	13	3694.23	39	4717.79	17	5806.01	49	6841.31	18	3570.23	24	6603.1	50	6281.76	25	5455.42	36	4573.52
	53	7191.87	29	6077.65	11	4345.44	63	8913.89	82	11447	56	6635.6	34	5116.58	40	3773.35	47	8611.77	17	2310.06	19	3688.96	33	5743.09	39	7880.28	35	6135.49	20	4508.76	33	7905.3	48	6248.12	22	6254.75	45	5536.29
	59	7835.5	30	5890.64	16	3523.02	68	8703.06	67	10673.7	64	7536.02	40	6238.49	31	3272.76	52	8450.74	3	2669.65	35	4556.16	30	5766.05	25	6759.18	22	4410.04	15	3552.57	36	7845.37	47	5667.66	22	5371.8	63	6571.38
	42	6839.63	24	5790.29	19	3869.36	38	6415.81	66	9819.94	57	6686.91	38	6594.48	22	2626.68	66	11690.3	19	1945.98	35	4363.65	37	5639.1	35	7432.75	28	5794.84	22	4355.71	33	8068.97	56	6502.96	18	5367.17	47	5764.48
	24	4407.87	34	6332.58	12	3253.57	55	7908.11	41	7904.57	31	4815.89	32	6468.58	28	3400.59	48	9379.11	6	1836.8	14	4204.36	33	4949.24	31	6764.9	23	4775.86	21	4275.01	65	12426.1	55	6621.7			16	3080.37
	37	5763.04	28	6479.76	10	3448.55	38	5485.55	60	8936.01	47	6150.27	20	4925.52	32	3129.03	61	9821.29	10	1787.91	31	3847.48	19	3154.24	32	6418.51	38	5760.21	19	3245.21	55	10391.7	56	6740.92			63	6862.42
	38	5401.53	22	5312.48	21	3809.28	20	4542.62	46	7835.52	38	5217.81	34	6011.84	44	3865.05	55	9099.01	28	2000.19	17	4101.8	42	6264.6	34	6820.84	28	5755.27	30	4565.06	47	9771.7	58	6612.57			24	3863.96
	45	6388.22	36	6122.76	9	2689.98			53	8113.91	38	4979.16	19	6584.86	8	2126.85	51	9441.88	13	2194.9	19	5248.8	32	4514.81	36	7453.66	26	4607.54			62	11221.4	64	7297.61			48	5694.06
	42	6614.51							47	8011.01			21	5510.61			41	7273.36	34	1987.39			45	5871.4	26	5813.09	24	4139.04			32	6705.73	42	5538.32
	35	5290.07											29	4891.07					15	1908.99					22	5277.76
													35	5639.85					21	2426.17					23	6111.66
																			11	1826.27
																			12	2246.44
Total	671	104075	444	100054	298	59326.9	621	96949	1038	164152	725	95107.6	585	111387	413	53003.1	863	158250	312	39731.1	442	68104.5	579	83187.9	586	127799	536	83994.5	349	62650.2	816	163535	837	101344	324	69883.8	827	97470.9
N	18		16		16		15		17		16		19		16		17		21		16		17		19		17		15		17		17		12		16
Cross-sectional area	155.104		225.346		199.083		156.118		158.143		131.183		190.405		128.337		183.372		127.343		154.083		143.675		218.088		156.706		179.513		200.411		121.08		215.691		117.861

## Sheet: Fig 6, S2 Fig.
Number	Age (mo)	Duration (weeks)	Sac. Age (mo)	Gender	Sac. Weight (kg)	Group	cMLCK/Tubulin	pMLC2v/tMLC2v	MYPT1 T696/ tMYPT1	MYPT1 T850/ tMYPT1	MYPT1/Tubulin	MYPT2/α-Tubulin	ROCK1/α-Tubulin	ROCK2/α-Tubulin	HSP90/α-Tubulin	HSP70/α-Tubulin	HSP60/Tubulin	HSP40/Tubulin	Osteopontin/α-Tubulin
66	12	12	15	M	80	Sham	0.471672	0.34	0.8	0.18	0.8	0.44	0.99	0.8	0.69679	0.819642	0.347033	0.764603	0.272344
70	12	8	14	M	70	Sham	0.398252	0.21	0.78	0.36	0.78	0.64	0.59	1.03	0.811779	0.712559	1.08017	0.908861	0.388594
77	8	8	10	F	54	Sham	0.421514	0.24	0.67	0.65	0.67	1.06	0.72	0.69	1.04125	0.665971	0.220487	1.19866	0.133249
79	8	4	9	M	42.9	Sham	1	0.31	1	1	1	1	1	1	1.63734	0.565878	0.558283	1.16333	0.369633
82	8	4	9	M	44	Sham	0.378089	0.24	0.51	2.19	0.51	0.97	1.06	0.74	1.14438	1.16583	0.48117	0.499736	0.32616
85	9	4	10	M	46	Sham	0.311929	0.25	0.59	0.81	0.59	0.63	0.75	0.46	1.26744	1.16687	0.748556	0.853698	0.294246
87	9	8	11	M	57	Sham	0.208474	0.36	1.23	0.47	1.23	0.67	0.74	1.36	0.935863	1.00398	2.09373	1.0276	0.846425
88	9	8	11	F	57	Sham	0.143779	0.23	0.82	0.52	0.82	0.72	0.44	1.25	0.872433	0.918956	1.44074	0.925458	0.417005
89	9	12	12	F	58	Sham	0.215915	0.26	0.63	0.88	0.63	1.2	0.42	1.01	1.05039	1.14291	0.729245	0.986354	0.201973
64	12	12	15	F	85	1	0.300033	0.15	0.58	0.14	0.58	0.89	1.02	0.57	0.997224	1.0712	0.927996	1.09826	0.551135
65	12	12	15	F	90	1	0.964437	0.26	0.99	0.43	0.99	0.68	0.75	0.49	0.958182	1.24595	0.927054	1.0111	0.587243
71	12	8	14	M	80	1	0.35307	0.25	NA	0.2	1.2	0.43	0.4	1.08	1.10512	1.01284	0.14856	1.28212	0.0953435
90	10.5	12	13.5	M	67	1	0.302087	0.25	1.82	6.58	1.82	0.38	0.45	0.97	0.941553	1.14827	0.349584	1.11895	0.205419
96	12	12	15	M	75	1	0.195302	0.25	0.76	1.11	0.76	103	0.42	0.47	NA	NA	NA	NA	NA
67	12	12	15	M	85	2	0.223076	0.17	1.14	1.04	1.14	0.67	0.62	0.97	0.834056	0.713522	1.02836	0.847088	0.773395
68	12	12	15	F	80	2	0.459724	0.19	1.31	1.65	1.31	0.57	0.52	NA	0.867458	0.867615	1.2324	0.769513	0.3024
72	14	8	16	M	80	2	0.230945	0.16	0.97	0.14	0.97	0.76	0.39	1.21	1.25211	0.856421	1.02692	1.06827	0.568299
76	8	4	9	F	41	2	0.480285	0.35	1.06	0.46	1.06	1.42	0.69	0.66	1.14586	0.794736	0.892462	0.895328	0.394517
78	8	8	10	M	50	2	0.198588	NA	0.42	0.55	0.42	0.72	0.52	1.4	1.35331	0.657249	1.07066	1.50894	0.782164
80	8	4	9	F	45	2	0.216972	0.19	1.63	1.04	1.63	1.17	0.77	1.47	1.10798	1.19661	1.5381	0.5113	0.619311
81	8	4	9	M	44	2	0.471492	0.22	0.38	0.98	0.38	0.75	1.2	1.22	1.00734	1.16158	0.995079	0.34878	0.366271
83	9	4	10	M	52	2	0.241421	0.15	0.46	0.87	0.46	0.31	0.7	0.63	0.869894	0.917759	0.452081	0.555453	0.242001
84	10	8	12	M	56	2	0.180161	0.19	1.08	1.41	1.03	0.87	0.52	1.42	0.860035	0.919101	0.624652	0.534765	0.144888
86	10	8	12	F	53	2	0.303988	0.23	0.62	3.13	0.62	0.69	0.6	1.16	0.850905	1.02569	0.435664	0.91371	0.203385
95	12	12	15	M	72	2	0.461727	0.29	0.81	2.06	0.81	1.28	0.25	1.05	NA	NA	NA	NA	NA
99	12	12	15	M	70	2	0.255084	0.18	0.86	1.09	0.86	0.4	0.34	0.36	1.31083	1.15589	0.569711	0.942553	1.26996
